# Supplementary material for: 3-(2-Fluoro­phen­oxy)propanoic acid
Source: Acta Crystallogr Sect E Struct Rep Online. 2010 Dec 15;67(Pt 1):o121. doi: 10.1107/S1600536810049974 (PMC3050240; doi:10.1107/S1600536810049974)
Supplement: Supplementary file 2 [file e-67-0o121-Isup2.hkl]

# 
# h,k,l, Fc-squared, Fo-squared, sigma(Fo-squared) and status flag 
# 
data_I
_shelx_title ' y2865 in P2(1)/c' 
_shelx_refln_list_code          4 
_shelx_F_calc_maximum       92.22 
_exptl_crystal_F_000       384.00 
_reflns_d_resolution_high  0.8256 
 
loop_ 
 _symmetry_equiv_pos_as_xyz 
 'x, y, z' 
 '-x, y+1/2, -z+1/2' 
 '-x, -y, -z' 
 'x, -y-1/2, z-1/2' 
 
_cell_length_a    13.9338 
_cell_length_b     4.9740 
_cell_length_c    13.0979 
_cell_angle_alpha  90.000 
_cell_angle_beta  110.546 
_cell_angle_gamma  90.000 
 
_shelx_F_squared_multiplier     1.000 
 
loop_ 
 _refln_index_h 
 _refln_index_k 
 _refln_index_l 
 _refln_F_squared_calc 
 _refln_F_squared_meas 
 _refln_F_squared_sigma 
 _refln_observed_status 
   2   0   0     1184.27     1089.10      8.03 o 
   3   0   0     3717.43     4100.60    161.18 o 
   4   0   0     1717.15     1824.44     10.90 o 
   5   0   0      171.65      186.82      3.31 o 
   6   0   0     2369.19     2746.83     16.16 o 
   7   0   0       37.73       31.65      2.17 o 
   8   0   0      273.11      270.37      9.73 o 
  10   0   0        0.17        0.04      2.41 o 
  11   0   0        3.29        4.65      2.79 o 
  12   0   0        7.66        5.61      3.31 o 
  13   0   0      224.50      270.04      9.11 o 
  14   0   0        8.59        4.93      3.18 o 
  15   0   0        5.99        3.76      2.37 o 
   1   1   0      152.46      182.96      2.23 o 
   2   1   0     5425.76     5852.03     73.31 o 
   3   1   0     8149.52     9107.34    178.96 o 
   4   1   0      505.90      540.55      6.63 o 
   5   1   0      352.98      398.18      6.13 o 
   6   1   0        3.99        3.19      0.85 o 
   7   1   0       13.08       11.72      1.93 o 
   8   1   0      172.50      173.97      5.06 o 
   9   1   0      453.39      541.30     17.69 o 
  10   1   0       11.33        7.48      4.36 o 
  11   1   0      157.08      184.82      4.48 o 
  12   1   0      120.84      137.70      5.50 o 
  13   1   0       13.04        4.88      2.91 o 
  14   1   0        3.22        2.10      1.44 o 
  15   1   0       64.81       76.81      5.21 o 
   0   2   0        0.55        0.69      1.21 o 
   1   2   0      677.41      655.54      3.41 o 
   2   2   0       63.73       76.60      1.54 o 
   3   2   0      754.57      818.86     11.26 o 
   4   2   0       50.37       45.71      1.91 o 
   6   2   0      285.65      305.36      5.68 o 
   7   2   0      111.17      112.31      3.93 o 
   8   2   0      120.76      132.97      4.43 o 
   9   2   0       20.95       18.50      4.03 o 
  10   2   0        0.71        0.40      2.45 o 
  11   2   0       67.88       46.81      5.70 o 
  12   2   0       15.17       10.68      3.12 o 
  13   2   0        0.18        2.73      1.43 o 
  14   2   0      189.08      190.25      5.96 o 
   1   3   0      318.11      314.62      3.46 o 
   2   3   0        5.58        6.82      1.42 o 
   3   3   0      323.08      304.23      5.13 o 
   4   3   0      322.33      334.90      6.13 o 
   5   3   0        4.56        3.18      2.56 o 
   6   3   0      399.56      414.15      6.60 o 
   7   3   0        0.37        0.36      2.41 o 
   8   3   0      161.81      140.44      4.54 o 
   9   3   0      279.87      304.91      6.80 o 
  10   3   0      101.13       99.33      4.93 o 
  11   3   0        0.87        1.57      2.10 o 
  12   3   0       45.76       41.06      7.00 o 
  13   3   0        9.10        7.00      2.06 o 
   0   4   0       60.03       67.87      4.33 o 
   1   4   0       85.39       85.86      3.56 o 
   2   4   0       59.20       60.59      3.77 o 
   3   4   0        1.07        2.48      1.98 o 
   4   4   0      214.74      209.15      4.79 o 
   5   4   0      505.90      486.06      9.01 o 
   6   4   0       11.47        8.75      2.75 o 
   7   4   0      122.69      118.36      4.41 o 
   8   4   0        1.50        2.23      2.08 o 
   9   4   0       21.20       14.14      2.90 o 
  10   4   0        9.15        8.79      2.48 o 
  11   4   0       24.88        9.63      2.42 o 
   1   5   0      475.44      480.16      8.35 o 
   2   5   0      125.11      129.17      4.40 o 
   3   5   0       12.47        7.56      2.26 o 
   4   5   0      196.92      194.82      4.85 o 
   5   5   0       93.03       78.91      4.47 o 
   6   5   0       17.54       17.81      2.85 o 
   7   5   0        5.41        6.35      2.28 o 
   8   5   0       46.34       38.88      3.27 o 
   0   6   0      731.25      686.48     21.15 o 
   1   6   0       37.75       29.40      5.74 o 
 -15   1   1        8.76        1.30      1.78 o 
 -14   1   1       65.45       64.41      6.50 o 
 -13   1   1       78.73       91.77      5.85 o 
 -12   1   1        0.10        1.23      1.41 o 
 -11   1   1       24.65       20.40      4.64 o 
 -10   1   1      109.00       94.08      4.38 o 
  -9   1   1       15.82        7.37      2.53 o 
  -8   1   1      195.67      190.60      3.03 o 
  -7   1   1       17.32        8.56      1.73 o 
  -6   1   1       34.12       27.81      3.04 o 
  -5   1   1     3266.52     3390.88     80.09 o 
  -4   1   1     2284.23     2371.28     47.39 o 
  -3   1   1     1953.78     2162.10      9.45 o 
  -2   1   1     7035.01     7956.88    106.01 o 
  -1   1   1     2348.26     2189.75     15.50 o 
   0   1   1      124.35      128.86      1.88 o 
   1   1   1     1228.73     1315.65     24.44 o 
   2   1   1     4354.23     4747.05     70.57 o 
   3   1   1      710.82      648.69     14.62 o 
   4   1   1     2067.42     2026.21     36.30 o 
   5   1   1      112.87      104.31      3.12 o 
   6   1   1       12.02        3.76      1.08 o 
   7   1   1      402.47      429.05     14.88 o 
   8   1   1      169.36      154.50      6.18 o 
   9   1   1      313.38      306.53      9.12 o 
  10   1   1       10.46        6.16      2.44 o 
  11   1   1      281.22      274.68     12.16 o 
  12   1   1       93.86       96.25      8.53 o 
  13   1   1       20.98       24.91      3.85 o 
  14   1   1        5.85        1.41      1.19 o 
  15   1   1       12.34        6.47      5.61 o 
 -15   2   1       23.10        8.09      3.77 o 
 -14   2   1       96.84       95.56     11.38 o 
 -13   2   1        1.40        2.48      1.30 o 
 -12   2   1        3.30        5.18      2.07 o 
 -11   2   1      435.24      468.40     14.81 o 
 -10   2   1      268.62      296.86      5.52 o 
  -9   2   1        8.30        8.64      2.93 o 
  -8   2   1      332.54      377.42      6.84 o 
  -7   2   1      493.77      500.94     19.06 o 
  -5   2   1     1912.77     2164.83     36.86 o 
  -4   2   1      847.85      872.23     14.01 o 
  -3   2   1      335.07      327.44      4.44 o 
  -2   2   1     1082.19     1210.71      7.00 o 
  -1   2   1       13.71        5.53      1.08 o 
   0   2   1      252.74      275.13      2.53 o 
   1   2   1       63.58       68.31      1.46 o 
   2   2   1      302.00      273.03      4.58 o 
   3   2   1      588.05      633.08      6.69 o 
   4   2   1        5.76        2.24      1.11 o 
   5   2   1       38.25       39.09      3.95 o 
   6   2   1      118.29      138.73      3.66 o 
   7   2   1       90.53      100.92      3.88 o 
   8   2   1       76.15       84.45      6.86 o 
   9   2   1        0.00        0.33      2.01 o 
  10   2   1      238.71      253.04     12.04 o 
  11   2   1       58.62       57.87      6.54 o 
  12   2   1        0.21        1.77      1.37 o 
  13   2   1       32.48       26.31      3.28 o 
  14   2   1        0.42        1.15      1.49 o 
 -14   3   1        6.26        4.71      2.00 o 
 -13   3   1        1.32        1.17      1.76 o 
 -12   3   1        2.83        2.81      1.92 o 
 -11   3   1      102.70      111.30      4.61 o 
 -10   3   1       39.03       36.10      3.68 o 
  -9   3   1       17.28       11.71      2.80 o 
  -8   3   1      127.90      133.59      4.72 o 
  -7   3   1       89.29       95.01      4.52 o 
  -6   3   1        0.76        2.66      2.70 o 
  -5   3   1        4.78        4.34      2.31 o 
  -4   3   1       74.00       61.84      3.23 o 
  -3   3   1       31.25       31.94      2.11 o 
  -2   3   1       48.24       59.96      2.13 o 
  -1   3   1       39.69       34.10      1.83 o 
   0   3   1       81.47       78.14      2.44 o 
   1   3   1       45.36       45.03      2.14 o 
   2   3   1        8.98        9.07      1.78 o 
   3   3   1       30.44       35.36      2.42 o 
   4   3   1        3.19        2.43      2.03 o 
   5   3   1        1.07        0.49      2.06 o 
   6   3   1        5.67        4.24      2.79 o 
   7   3   1        0.06        2.55      2.71 o 
   8   3   1       28.75       15.48      2.94 o 
   9   3   1       33.19       25.08      3.13 o 
  10   3   1       13.62       12.63      2.56 o 
  11   3   1        3.43        1.41      1.78 o 
  12   3   1        0.52        3.29      1.97 o 
  13   3   1        0.71        3.63      1.95 o 
 -12   4   1       25.02       24.71      4.51 o 
 -11   4   1        9.03        3.33      1.88 o 
 -10   4   1      140.93      124.92      4.40 o 
  -9   4   1        0.37        2.64      1.96 o 
  -8   4   1       23.38       17.37      2.87 o 
  -7   4   1       47.76       45.77      4.24 o 
  -6   4   1      417.79      425.75      8.43 o 
  -5   4   1      335.80      323.52      8.62 o 
  -4   4   1      432.58      422.44     11.81 o 
  -3   4   1      119.69      126.63      4.15 o 
  -2   4   1      104.44       96.44      5.87 o 
  -1   4   1       12.62       18.01      2.76 o 
   0   4   1        2.01        2.47      2.09 o 
   1   4   1       74.07       71.54      3.85 o 
   2   4   1        1.01        1.90      2.14 o 
   3   4   1      241.13      224.99      4.56 o 
   4   4   1       61.02       59.93      3.19 o 
   5   4   1       74.02       74.54      3.93 o 
   6   4   1      100.76       87.10      4.31 o 
   7   4   1      120.11      110.26      4.32 o 
   8   4   1        0.04        1.23      2.02 o 
   9   4   1        4.91        2.09      1.96 o 
  10   4   1      105.09      115.88      4.51 o 
  11   4   1        3.45        2.48      1.92 o 
  -9   5   1       55.52       59.03      4.14 o 
  -8   5   1       23.12       22.12      3.08 o 
  -7   5   1       71.54       57.68      3.99 o 
  -6   5   1        9.98        2.96      1.79 o 
  -5   5   1       77.55       79.89      4.34 o 
  -4   5   1       33.62       28.01      3.06 o 
  -3   5   1       40.09       41.21      2.91 o 
  -2   5   1      353.83      328.55      8.80 o 
  -1   5   1       88.66       88.71      4.67 o 
   0   5   1       76.72       76.33      4.58 o 
   1   5   1      215.56      202.10      6.88 o 
   2   5   1      305.31      310.26      7.47 o 
   3   5   1      148.38      127.52      4.84 o 
   4   5   1        0.67        1.48      2.65 o 
   5   5   1       33.99       27.38      3.78 o 
   6   5   1       45.67       36.16      3.70 o 
   7   5   1       26.99       19.78      3.04 o 
   8   5   1        8.07        3.81      1.90 o 
  -1   6   1      260.35      234.78      6.29 o 
   0   6   1        1.88        1.85      2.67 o 
 -16   0   2       69.87       51.72      5.91 o 
 -15   0   2       28.77       12.80      7.78 o 
 -14   0   2        5.50        4.46      3.63 o 
 -13   0   2      139.76      158.57     14.65 o 
 -12   0   2        2.17        5.37      3.89 o 
 -11   0   2       59.15       49.64     14.58 o 
 -10   0   2       34.80       41.66      9.11 o 
  -9   0   2      561.83      491.71     18.96 o 
  -7   0   2     1057.34     1258.43     22.40 o 
  -6   0   2     2398.85     2374.94     18.52 o 
  -5   0   2      790.97      837.07     24.50 o 
  -4   0   2      252.92      187.89      5.87 o 
  -3   0   2      999.16      974.70     10.72 o 
  -2   0   2     1323.64     1155.55      8.35 o 
  -1   0   2      242.36      193.08      2.43 o 
   1   0   2     8491.15     8047.43    129.40 o 
   2   0   2     8504.74    10093.05    262.60 o 
   4   0   2      449.78      407.25     14.14 o 
   5   0   2        1.89        1.60      0.84 o 
   6   0   2      220.33      183.43      5.76 o 
   7   0   2     1726.08     1911.93     95.30 o 
   8   0   2        1.41        1.42      0.97 o 
   9   0   2      470.78      504.06     15.74 o 
  10   0   2       15.87       12.69      3.22 o 
  11   0   2        3.59        3.50      2.28 o 
  12   0   2        6.25        0.00      5.53 o 
  13   0   2       39.54       20.16     11.62 o 
  14   0   2       20.78        4.87      5.70 o 
 -16   1   2        1.01        4.20      3.38 o 
 -15   1   2      274.72      263.82     28.04 o 
 -14   1   2       47.43       40.86      5.02 o 
 -13   1   2       16.99        6.68      2.59 o 
 -12   1   2      275.37      304.94      7.63 o 
 -11   1   2      133.56      139.21      5.25 o 
 -10   1   2      144.78      166.53      4.34 o 
  -9   1   2       31.74       21.19      4.28 o 
  -8   1   2      754.58      760.24     50.22 o 
  -7   1   2      130.81      133.45      4.18 o 
  -6   1   2      288.55      281.69      7.30 o 
  -5   1   2      265.77      253.51      6.96 o 
  -4   1   2     2617.36     2509.72     35.61 o 
  -3   1   2     3148.47     2996.60     35.33 o 
  -2   1   2      489.60      515.67     10.03 o 
  -1   1   2     1310.41     1357.38     12.32 o 
   0   1   2      170.90      162.02      2.51 o 
   1   1   2       24.21       14.58      2.35 o 
   2   1   2     1387.96     1094.36     10.79 o 
   3   1   2      136.03      133.47      6.96 o 
   5   1   2     2582.38     2518.01     24.05 o 
   6   1   2      267.31      286.96      9.76 o 
   7   1   2      190.73      221.54      5.25 o 
   8   1   2       33.91       29.05      4.27 o 
   9   1   2       67.35       58.85      9.35 o 
  10   1   2       62.13       33.70      9.53 o 
  11   1   2       22.78       20.24      3.87 o 
  12   1   2        7.21        4.15      2.61 o 
  13   1   2       28.62       11.67      5.95 o 
  14   1   2        6.19        4.01      2.47 o 
 -15   2   2       17.09        9.20      3.01 o 
 -14   2   2        1.86        1.15      1.27 o 
 -13   2   2      154.27      160.62      4.75 o 
 -12   2   2      628.97      655.77     17.96 o 
 -11   2   2        4.03        2.70      2.64 o 
 -10   2   2       25.09       21.40      3.51 o 
  -9   2   2      664.94      688.81     27.52 o 
  -8   2   2       31.68       32.24      3.20 o 
  -7   2   2     1034.38     1009.90     30.21 o 
  -6   2   2      381.88      384.06     14.32 o 
  -5   2   2      353.16      366.32     11.32 o 
  -4   2   2      159.41      176.26      3.28 o 
  -3   2   2      184.05      193.39      3.18 o 
  -2   2   2      121.78      131.45      2.15 o 
  -1   2   2     1198.91     1237.96     14.70 o 
   0   2   2        0.12        0.68      0.74 o 
   1   2   2      229.45      221.55      5.60 o 
   2   2   2      916.52     1014.44     19.79 o 
   3   2   2       84.68       75.28      2.87 o 
   4   2   2      101.29      115.93      3.56 o 
   5   2   2      597.75      617.28     21.33 o 
   6   2   2      952.78     1040.20     41.09 o 
   7   2   2       27.49       23.75      4.05 o 
   8   2   2      113.51      118.72      6.88 o 
   9   2   2       42.50       37.82      4.64 o 
  10   2   2        2.83        0.07      1.40 o 
  11   2   2        3.13        3.70      1.87 o 
  12   2   2        0.60        1.15      1.44 o 
  13   2   2        3.98        3.74      2.27 o 
  14   2   2        0.76        2.47      1.80 o 
 -14   3   2        5.93        4.81      1.92 o 
 -13   3   2        0.78        1.19      1.81 o 
 -12   3   2       86.26       88.08      4.70 o 
 -11   3   2       75.56       50.97      3.58 o 
 -10   3   2     1402.66     1496.90     29.92 o 
  -9   3   2      286.17      261.80      5.64 o 
  -8   3   2     2606.06     2822.23     73.29 o 
  -7   3   2      326.03      310.28      5.81 o 
  -6   3   2        5.04        4.22      2.38 o 
  -5   3   2      365.84      379.72      7.42 o 
  -4   3   2       64.87       75.25      2.60 o 
  -3   3   2      946.98      953.77     11.12 o 
  -2   3   2      154.03      154.15      3.86 o 
  -1   3   2     1167.59     1271.81     23.98 o 
   0   3   2     1070.18     1102.21     11.73 o 
   1   3   2      573.37      622.04      6.15 o 
   2   3   2       80.33       74.26      2.33 o 
   3   3   2      144.78      146.91      4.64 o 
   4   3   2        0.12        0.82      2.14 o 
   5   3   2      222.21      234.76      6.53 o 
   6   3   2      143.30      146.69      5.02 o 
   7   3   2        0.03        1.83      2.21 o 
   8   3   2      100.33      102.48      4.41 o 
   9   3   2        5.83        3.61      1.99 o 
  10   3   2       22.71       12.55      3.49 o 
  11   3   2       13.32       11.02      2.73 o 
  12   3   2       10.16        5.25      1.82 o 
 -12   4   2       78.27       69.84      4.15 o 
 -11   4   2      142.29      128.60      4.71 o 
 -10   4   2       13.51       11.24      2.45 o 
  -9   4   2        3.26        3.54      1.94 o 
  -8   4   2       22.39       25.23      3.37 o 
  -7   4   2      131.72      126.04      4.32 o 
  -6   4   2       66.90       65.56      3.56 o 
  -5   4   2      491.54      530.09      6.89 o 
  -4   4   2       92.17       80.75      4.31 o 
  -3   4   2       39.92       32.71      4.02 o 
  -2   4   2       44.85       52.42      4.35 o 
  -1   4   2       79.97       72.44      3.17 o 
   0   4   2        3.94        4.43      1.33 o 
   1   4   2       50.58       47.22      2.13 o 
   2   4   2       39.52       37.43      3.13 o 
   3   4   2       45.75       42.51      3.32 o 
   4   4   2      120.69      119.49      4.35 o 
   5   4   2        0.00        0.62      1.77 o 
   6   4   2       15.33        7.03      2.43 o 
   7   4   2        0.50        1.76      1.83 o 
   8   4   2        3.62        1.38      1.86 o 
   9   4   2        8.47        4.31      2.36 o 
  10   4   2        5.92        5.17      2.20 o 
  -9   5   2        4.69        3.61      2.56 o 
  -8   5   2       10.82        9.28      2.59 o 
  -7   5   2       29.95       24.84      2.85 o 
  -6   5   2        1.95        0.97      1.83 o 
  -5   5   2        1.06        0.29      1.40 o 
  -4   5   2        3.32        1.28      1.69 o 
  -3   5   2      193.28      176.56      4.38 o 
  -2   5   2      106.98      109.61      4.06 o 
  -1   5   2        3.83        3.80      2.27 o 
   0   5   2       76.76       70.63      3.31 o 
   1   5   2      152.86      144.16      3.82 o 
   2   5   2       17.76       14.16      2.61 o 
   3   5   2        6.26        3.96      2.25 o 
   4   5   2       10.01        4.93      2.20 o 
   5   5   2       73.62       51.57      3.27 o 
   6   5   2       93.95       82.08      3.66 o 
   7   5   2       91.68       97.46      4.99 o 
 -16   1   3       73.18       71.31      9.69 o 
 -15   1   3        5.64        3.15      1.72 o 
 -14   1   3      397.75      422.40     11.88 o 
 -13   1   3      259.29      260.48      7.42 o 
 -12   1   3       19.30       15.47      3.81 o 
 -11   1   3       39.93       29.37      4.28 o 
 -10   1   3       81.11       59.95     10.47 o 
  -9   1   3       78.28       70.64      7.55 o 
  -8   1   3      137.76      130.51      3.69 o 
  -7   1   3       12.70        6.91      2.55 o 
  -6   1   3        0.87        2.18      1.27 o 
  -4   1   3     1044.75     1050.67     27.39 o 
  -3   1   3     1060.93     1162.26      6.69 o 
  -2   1   3       11.69        3.82      1.39 o 
  -1   1   3      167.08      133.42      7.01 o 
   1   1   3      555.48      469.42      6.62 o 
   2   1   3     1053.76      770.72     11.20 o 
   3   1   3       14.66        4.27      1.61 o 
   4   1   3        0.64        0.83      0.85 o 
   6   1   3      205.88      229.51     11.49 o 
   7   1   3       16.01        7.89      1.99 o 
   8   1   3       20.32       24.03      6.93 o 
   9   1   3       73.36      100.92      4.35 o 
  10   1   3       53.09       34.64      7.31 o 
  11   1   3        2.12        0.78      1.80 o 
  12   1   3        3.70        3.28      2.00 o 
  13   1   3       38.02       45.31      5.53 o 
  14   1   3       37.81       46.91      7.47 o 
 -15   2   3       12.87       12.46      3.38 o 
 -14   2   3        1.39        1.85      1.64 o 
 -13   2   3      357.77      372.55      7.60 o 
 -12   2   3       43.09       35.94      5.31 o 
 -11   2   3       20.96       17.13      3.04 o 
 -10   2   3     1240.23     1351.61     12.65 o 
  -9   2   3        0.00        1.46      2.42 o 
  -8   2   3      306.09      299.96     10.77 o 
  -7   2   3      406.22      437.18     13.63 o 
  -6   2   3      747.17      666.20      9.63 o 
  -5   2   3      241.69      240.03      3.92 o 
  -4   2   3     1158.33     1336.13     20.25 o 
  -3   2   3      141.15      142.20      2.94 o 
  -2   2   3       18.68       18.23      2.26 o 
  -1   2   3      207.80      202.95      6.04 o 
   0   2   3      183.60      166.58      3.06 o 
   1   2   3     2002.64     2072.33     11.40 o 
   2   2   3      174.70      173.50      4.84 o 
   3   2   3      732.62      728.63     16.79 o 
   4   2   3      317.18      317.84     12.01 o 
   5   2   3      310.08      273.92      7.45 o 
   6   2   3      164.32      188.65     15.40 o 
   7   2   3        3.14        1.35      2.14 o 
   8   2   3       37.19       22.41      6.44 o 
   9   2   3       14.66       11.04      3.02 o 
  10   2   3        0.00        0.59      1.36 o 
  11   2   3        0.54        1.02      1.50 o 
  12   2   3       47.85       25.48      5.66 o 
  13   2   3        0.00        1.89      2.84 o 
 -14   3   3        7.88        3.42      2.17 o 
 -13   3   3       14.42        6.21      2.06 o 
 -12   3   3        2.73        2.16      2.30 o 
 -11   3   3       29.47       25.20      2.98 o 
 -10   3   3       12.81        7.93      3.07 o 
  -9   3   3      209.61      201.24      5.56 o 
  -8   3   3      153.69      148.41      5.04 o 
  -7   3   3      345.90      381.50      6.62 o 
  -6   3   3       59.33       64.94      4.11 o 
  -5   3   3        0.98        3.09      1.86 o 
  -4   3   3       23.57       24.00      3.08 o 
  -3   3   3       94.27       93.28      4.42 o 
  -2   3   3        1.28        2.98      1.78 o 
  -1   3   3       40.59       43.09      1.64 o 
   0   3   3        1.38        3.35      1.11 o 
   1   3   3        0.00        2.39      1.50 o 
   2   3   3       43.78       44.36      2.86 o 
   3   3   3       53.39       58.77      2.53 o 
   4   3   3      103.74       97.85      5.71 o 
   5   3   3       22.91       11.58      2.81 o 
   6   3   3       54.32       54.11      4.10 o 
   7   3   3        2.23        1.55      2.09 o 
   8   3   3       19.15       13.56      2.63 o 
   9   3   3        7.45        3.99      2.25 o 
  10   3   3       25.98       18.06      2.71 o 
  11   3   3       40.52       22.40      9.00 o 
  12   3   3        6.49        7.12      3.19 o 
 -12   4   3       99.31       91.24      4.40 o 
 -11   4   3       18.47       10.02      2.63 o 
 -10   4   3       76.97       51.70      3.79 o 
  -9   4   3       41.40       35.58      3.38 o 
  -8   4   3       19.86       13.39      2.73 o 
  -7   4   3        6.55        7.43      2.40 o 
  -6   4   3       51.45       55.52      4.81 o 
  -5   4   3      439.20      403.00     11.96 o 
  -4   4   3        3.60        3.69      2.27 o 
  -3   4   3       19.65       17.14      2.62 o 
  -2   4   3       62.44       62.11      3.04 o 
  -1   4   3       63.06       58.25      2.99 o 
   0   4   3        0.94        0.30      1.29 o 
   1   4   3      674.56      681.12     10.40 o 
   2   4   3       41.76       39.67      3.42 o 
   3   4   3        4.49        0.75      2.06 o 
   4   4   3      340.46      351.80      7.17 o 
   5   4   3      194.43      201.06      4.76 o 
   6   4   3        5.29        3.39      2.13 o 
   7   4   3       22.04       18.42      2.94 o 
   8   4   3       14.84       12.01      2.54 o 
   9   4   3       34.79       35.52      4.44 o 
  10   4   3        0.50        2.65      2.20 o 
  -9   5   3        0.21        2.10      2.86 o 
  -8   5   3       96.76       92.64      5.00 o 
  -7   5   3        4.89        4.37      2.45 o 
  -6   5   3       33.00       29.66      3.80 o 
  -5   5   3      130.31      123.93      8.38 o 
  -4   5   3        4.49        4.61      2.83 o 
  -3   5   3        5.79        6.66      4.19 o 
  -2   5   3       74.38       58.51      4.85 o 
  -1   5   3        4.37        3.36      2.55 o 
   0   5   3       40.04       40.28      3.86 o 
   1   5   3        0.47        1.49      2.53 o 
   2   5   3       74.00       77.49      5.29 o 
   3   5   3       50.54       48.14      5.70 o 
   4   5   3        0.53        1.75      1.79 o 
   5   5   3        1.69        1.02      2.35 o 
   6   5   3        8.21       10.20      2.88 o 
   7   5   3       43.68       43.23      6.85 o 
 -16   0   4      503.67      489.33     65.23 o 
 -15   0   4      246.16      242.04     13.14 o 
 -14   0   4        1.57        0.70      3.16 o 
 -13   0   4       39.37       23.04     14.15 o 
 -12   0   4       85.54       69.59     12.77 o 
 -11   0   4        6.24        2.55      1.86 o 
  -8   0   4      239.55      251.19     17.51 o 
  -7   0   4       56.81       40.19     21.58 o 
  -6   0   4     2904.44     2646.49     24.48 o 
  -5   0   4       10.74       19.22      4.94 o 
  -1   0   4        2.08        2.16      0.89 o 
   1   0   4      204.34      133.80      4.76 o 
   2   0   4        0.58        0.90      1.13 o 
   3   0   4      163.74      162.74     24.95 o 
   4   0   4      151.16      131.45     43.11 o 
   5   0   4        9.86        2.96      5.59 o 
   6   0   4      108.38       21.38      4.55 o 
   7   0   4      140.65       49.64     10.69 o 
   8   0   4      102.51       44.40      4.06 o 
   9   0   4      119.95       46.38      2.97 o 
  10   0   4       16.22        4.41      5.88 o 
  11   0   4      246.82      359.82     17.64 o 
  12   0   4        2.09        3.46      5.17 o 
  13   0   4       11.31        7.32      5.45 o 
 -16   1   4        3.47        3.80      2.34 o 
 -15   1   4       87.22       81.88     11.64 o 
 -14   1   4      101.31      108.17      7.28 o 
 -13   1   4      297.03      299.47      9.61 o 
 -12   1   4        4.28        3.16      2.11 o 
 -11   1   4       12.46        7.69      4.07 o 
 -10   1   4        1.46        1.35      0.74 o 
  -9   1   4        1.70        1.42      0.78 o 
  -8   1   4      260.75      290.48     12.41 o 
  -7   1   4      110.16       83.71     10.25 o 
  -6   1   4      373.49      345.38     34.33 o 
  -5   1   4       66.70       66.24      7.98 o 
  -4   1   4      670.74      375.51      7.54 o 
  -3   1   4      236.78      233.94     10.44 o 
  -2   1   4       10.06        8.56      2.27 o 
  -1   1   4      270.00      156.34      5.84 o 
   0   1   4       45.72       22.78      3.67 o 
   1   1   4      190.59       99.46      7.79 o 
   2   1   4      263.03      166.78      5.22 o 
   3   1   4       28.46        9.26      5.03 o 
   4   1   4       61.99       38.01      8.10 o 
   6   1   4      204.04       78.83      4.71 o 
   8   1   4        4.39        2.70      1.74 o 
   9   1   4       30.77       20.84      5.96 o 
  10   1   4       27.78       28.57      6.43 o 
  11   1   4       96.24      136.67      7.03 o 
  12   1   4       29.13       25.35      5.37 o 
  13   1   4        1.26        3.58      2.74 o 
 -15   2   4       30.32        7.24      3.15 o 
 -14   2   4       14.08       11.67      3.44 o 
 -13   2   4       68.58       63.21      3.67 o 
 -12   2   4       23.14       16.48      3.79 o 
 -11   2   4      347.54      373.19      6.30 o 
 -10   2   4       11.73        6.97      2.30 o 
  -9   2   4        3.47        4.27      2.32 o 
  -8   2   4       28.61       31.82      3.79 o 
  -7   2   4       17.45       10.26      2.93 o 
  -6   2   4       34.94       23.84      4.64 o 
  -5   2   4      661.98      721.99     17.01 o 
  -4   2   4      586.82      695.02     16.28 o 
  -2   2   4        1.93        2.44      1.89 o 
  -1   2   4       89.81       88.53      3.06 o 
   1   2   4      290.47      298.14      7.10 o 
   2   2   4       47.45       31.13      4.14 o 
   3   2   4      100.79      121.04      7.93 o 
   4   2   4       88.09       84.02      7.16 o 
   5   2   4        0.92        1.53      1.01 o 
   6   2   4       18.33        8.03      4.41 o 
   7   2   4      189.31      213.73      8.88 o 
   8   2   4      156.50      201.82      5.12 o 
   9   2   4        9.39        2.12      1.33 o 
  10   2   4        3.93        3.80      2.29 o 
  11   2   4       53.07       55.78      7.49 o 
  12   2   4        8.73        7.52      3.56 o 
 -14   3   4       13.07       11.02      3.52 o 
 -13   3   4        0.66        1.36      1.89 o 
 -12   3   4        9.55       13.71      2.49 o 
 -11   3   4       52.92       35.18      3.42 o 
 -10   3   4       10.52        2.62      2.12 o 
  -9   3   4      562.04      560.33     14.24 o 
  -8   3   4      958.97      904.94     32.00 o 
  -7   3   4       17.90       15.09      3.16 o 
  -6   3   4      143.36      159.04      4.80 o 
  -5   3   4      179.79      178.05      4.33 o 
  -4   3   4      192.16      187.01      8.63 o 
  -3   3   4      231.16      225.98     12.80 o 
  -2   3   4      255.73      262.77     12.03 o 
  -1   3   4      806.46      890.61     11.79 o 
   0   3   4        0.59        0.46      0.68 o 
   1   3   4      303.31      303.92     16.77 o 
   2   3   4      126.45      136.52      3.64 o 
   3   3   4       48.55       62.01      2.39 o 
   4   3   4       69.45       64.53      3.83 o 
   5   3   4       26.98       21.11      2.88 o 
   6   3   4        7.97        3.46      1.99 o 
   7   3   4      321.90      368.09     26.52 o 
   8   3   4        0.90        0.66      1.64 o 
   9   3   4        6.72        5.77      1.98 o 
  10   3   4      286.15      292.00     24.44 o 
  11   3   4       17.70       10.22      4.69 o 
 -12   4   4       47.89       45.14      3.90 o 
 -11   4   4      234.93      204.46      5.50 o 
 -10   4   4        7.07        8.56      2.26 o 
  -9   4   4        7.18        6.71      2.12 o 
  -8   4   4       45.51       45.87      3.10 o 
  -7   4   4      122.30      109.25      3.68 o 
  -6   4   4       69.30       59.58      3.46 o 
  -5   4   4      184.00      179.14      7.21 o 
  -4   4   4      261.46      253.23     10.90 o 
  -3   4   4      356.57      319.71     23.80 o 
  -2   4   4        0.61        0.80      1.05 o 
  -1   4   4        6.66        5.99      1.76 o 
   0   4   4        3.73        6.13      2.37 o 
   1   4   4       17.10       19.57      2.39 o 
   2   4   4        0.27        0.46      1.41 o 
   3   4   4       11.42        6.87      2.78 o 
   4   4   4        9.58       10.24      3.57 o 
   5   4   4       34.78       39.43      5.34 o 
   6   4   4       65.71       79.15      4.70 o 
   7   4   4       50.82       27.85      6.71 o 
   8   4   4        6.18        3.42      2.06 o 
   9   4   4       25.89       29.44      5.70 o 
  -9   5   4        6.90        6.67      3.14 o 
  -8   5   4       31.48       27.99      4.18 o 
  -7   5   4       47.17       54.87      4.69 o 
  -6   5   4      109.27       92.76      7.14 o 
  -5   5   4       53.92       52.42      5.14 o 
  -4   5   4      163.09      167.26      8.20 o 
  -3   5   4        2.77        0.77      2.48 o 
  -2   5   4       20.00       18.10      4.03 o 
  -1   5   4        0.00        1.78      2.53 o 
   0   5   4       34.32       40.40      4.64 o 
   1   5   4       96.75      104.74      6.32 o 
   2   5   4       27.29       29.51      4.25 o 
   3   5   4        4.96        1.61      2.58 o 
   4   5   4       23.76       21.18      4.05 o 
   5   5   4       21.24       21.67      3.29 o 
   6   5   4        0.14        1.88      2.11 o 
 -16   1   5       54.70       43.54      6.25 o 
 -15   1   5       55.80       61.98      7.66 o 
 -14   1   5        0.76        2.51      2.49 o 
 -13   1   5      116.21       90.77      5.62 o 
 -12   1   5       16.86       10.32      4.24 o 
 -11   1   5      216.12      223.36      7.09 o 
 -10   1   5        3.89        5.46      1.76 o 
  -9   1   5      151.19      145.29      3.23 o 
  -6   1   5      831.06      567.49     12.15 o 
  -5   1   5     1287.83     1085.98     22.28 o 
  -4   1   5      144.32      154.83      7.23 o 
  -3   1   5     1591.51     1112.50      9.97 o 
  -1   1   5      100.31       94.92      8.33 o 
   0   1   5      687.02      499.78     39.94 o 
   2   1   5      220.29      162.24      6.19 o 
   3   1   5      136.14       73.41     30.06 o 
   4   1   5       54.71       24.38      6.67 o 
   6   1   5       14.54        3.54      1.85 o 
   8   1   5        7.09        1.35      0.72 o 
   9   1   5       41.00       24.94     16.70 o 
  10   1   5       33.88       22.87      8.37 o 
  11   1   5        8.49        5.44      3.19 o 
  12   1   5        2.95        1.93      3.35 o 
 -15   2   5      118.28      119.07      6.58 o 
 -14   2   5        0.53        1.50      2.31 o 
 -13   2   5       73.59       79.54      8.77 o 
 -12   2   5       45.64       50.74      3.94 o 
 -11   2   5      114.46      113.15      5.78 o 
 -10   2   5        1.25        1.13      1.73 o 
  -9   2   5       28.48       18.06      4.08 o 
  -8   2   5      950.13      820.62     16.42 o 
  -7   2   5      275.03      257.77     16.83 o 
  -6   2   5       65.25       62.61     11.51 o 
  -5   2   5        2.38        3.98      1.26 o 
  -4   2   5       51.51       49.99      3.11 o 
  -3   2   5      223.36      256.96     13.89 o 
  -2   2   5      173.92      200.60      8.18 o 
  -1   2   5      132.06      144.21      5.66 o 
   1   2   5        1.33        1.20      0.62 o 
   2   2   5        6.90        5.57      1.67 o 
   3   2   5       20.14       17.24      3.43 o 
   4   2   5        0.00        1.65      0.93 o 
   5   2   5      491.33      413.48     13.69 o 
   6   2   5      307.91      404.49     14.63 o 
   7   2   5      100.13      119.55     10.92 o 
   8   2   5        2.15        6.64      2.03 o 
   9   2   5      226.65      308.83     23.52 o 
  10   2   5        0.87        2.36      2.23 o 
  11   2   5       76.21      106.79      7.22 o 
  12   2   5       16.53       10.30      4.58 o 
 -14   3   5       66.07       74.46      6.37 o 
 -13   3   5        7.11        3.93      2.33 o 
 -12   3   5       68.88       61.58      6.17 o 
 -11   3   5        0.49        0.82      1.74 o 
 -10   3   5        3.17        1.84      1.95 o 
  -9   3   5        9.20        3.79      1.88 o 
  -8   3   5       21.64       24.51      3.30 o 
  -7   3   5      134.53      119.53     12.66 o 
  -6   3   5      297.75      313.76      5.15 o 
  -5   3   5      106.42       87.46      9.28 o 
  -4   3   5       10.09        5.60      2.82 o 
  -3   3   5       29.99       18.96      3.28 o 
  -2   3   5      235.08      252.80      7.82 o 
  -1   3   5      126.94      142.08      6.29 o 
   0   3   5        4.34        3.77      3.22 o 
   1   3   5        0.21        0.66      0.56 o 
   2   3   5        0.42        0.21      0.74 o 
   3   3   5       26.07       15.02      1.64 o 
   4   3   5        6.03        3.72      1.82 o 
   5   3   5       55.32       43.99      9.36 o 
   6   3   5       96.41       97.53      6.34 o 
   7   3   5       26.84       27.81      6.32 o 
   8   3   5       56.22       70.25      6.22 o 
   9   3   5        2.93        2.73      1.95 o 
  10   3   5       11.94        8.30      3.48 o 
 -12   4   5        2.17        1.26      1.82 o 
 -11   4   5        5.32        1.99      1.92 o 
 -10   4   5       52.95       43.97      3.42 o 
  -9   4   5       84.33       86.18      3.67 o 
  -8   4   5       82.67       88.66      3.81 o 
  -7   4   5       50.61       40.54      2.97 o 
  -6   4   5        4.63        1.70      1.31 o 
  -5   4   5      281.54      260.14     17.01 o 
  -4   4   5      613.64      633.84     12.43 o 
  -3   4   5      132.50      142.44      6.17 o 
  -2   4   5       13.45        8.24      3.81 o 
  -1   4   5       52.14       59.53      6.31 o 
   0   4   5       14.74       13.97      4.28 o 
   1   4   5       82.93      107.09      5.99 o 
   2   4   5       57.09       60.04      4.51 o 
   3   4   5       81.56       82.92      4.77 o 
   4   4   5       21.01       18.38      5.19 o 
   5   4   5       20.30       11.69      2.34 o 
   6   4   5      142.49      162.33      9.29 o 
   7   4   5       27.58       17.43      2.97 o 
   8   4   5       18.74        7.11      1.76 o 
  -9   5   5        4.17        5.14      2.58 o 
  -8   5   5        2.44        2.14      2.40 o 
  -7   5   5      246.64      216.69     10.25 o 
  -6   5   5        4.58        2.73      2.50 o 
  -5   5   5       15.48       12.15      3.49 o 
  -4   5   5       25.17       22.01      3.70 o 
  -3   5   5       31.90       36.32      4.17 o 
  -2   5   5        1.64        2.71      3.07 o 
  -1   5   5       74.82       55.41     23.08 o 
   0   5   5        5.49        6.82      3.63 o 
   1   5   5        0.65        1.31      2.36 o 
   2   5   5       13.91       10.29      3.43 o 
   3   5   5        3.65        3.96      2.41 o 
   4   5   5        0.24        3.08      2.40 o 
   5   5   5       22.45       16.24      3.87 o 
 -16   0   6      216.91      224.86     14.08 o 
 -15   0   6       19.82       11.79      9.31 o 
 -14   0   6        1.10        2.66      3.93 o 
 -13   0   6        0.29        0.47      3.70 o 
 -12   0   6      331.70      354.73     10.62 o 
 -11   0   6       19.75       24.95     10.42 o 
 -10   0   6        0.68        2.19      2.72 o 
  -9   0   6     1261.58     1222.44     80.78 o 
  -8   0   6      307.94      305.57      7.92 o 
  -7   0   6       15.06       11.13     13.05 o 
  -6   0   6      427.33      331.31     10.13 o 
  -5   0   6      267.45      202.10     11.47 o 
  -4   0   6       58.72       26.08      5.83 o 
  -3   0   6       79.26      110.76      9.99 o 
  -2   0   6      109.99      135.98      2.95 o 
  -1   0   6     1230.28      860.28     17.07 o 
   1   0   6        9.64        3.98      2.50 o 
   2   0   6     2124.08     2819.64     28.91 o 
   3   0   6       26.93       23.07     16.55 o 
   4   0   6       59.65       66.79     30.33 o 
   5   0   6       77.70      100.73     10.47 o 
   6   0   6      465.79      580.21     10.46 o 
   7   0   6        8.20        8.65      4.75 o 
   8   0   6      508.96      650.74     25.59 o 
   9   0   6      350.08      505.60     17.66 o 
  10   0   6      110.17      183.17     13.06 o 
  11   0   6       28.61        7.97      9.20 o 
  12   0   6        5.64        3.99      5.21 o 
 -16   1   6        0.29        3.62      2.50 o 
 -15   1   6        0.16        2.24      2.44 o 
 -14   1   6       34.63       22.30      4.27 o 
 -13   1   6      305.91      308.67     11.23 o 
 -12   1   6       37.93       19.53      8.81 o 
 -11   1   6       70.38       71.48      4.63 o 
 -10   1   6       75.56       72.26      3.97 o 
  -9   1   6        9.85        2.85      2.95 o 
  -8   1   6        0.01        0.98      0.61 o 
  -7   1   6        1.72        1.12      0.64 o 
  -6   1   6        2.91        2.79      1.08 o 
  -5   1   6       34.41       39.51      7.49 o 
  -2   1   6      213.25      155.28     10.72 o 
  -1   1   6        3.91        1.58      0.66 o 
   0   1   6      237.41      226.55      4.13 o 
   2   1   6        1.27        0.52      0.54 o 
   4   1   6       32.17       13.17      8.05 o 
   5   1   6      106.87       84.96     38.90 o 
   6   1   6        0.51        1.39      0.65 o 
   7   1   6       77.73       98.19     21.93 o 
   8   1   6       22.58       33.78      9.49 o 
   9   1   6       65.07       59.68     14.96 o 
  10   1   6       81.86      115.16     15.72 o 
  11   1   6       10.62        7.44      3.42 o 
  12   1   6      117.87      148.43     24.73 o 
 -15   2   6        1.65        2.18      2.62 o 
 -14   2   6        0.69        2.68      2.72 o 
 -13   2   6        6.18        4.77      2.69 o 
 -12   2   6       69.85       61.30      3.59 o 
 -11   2   6       26.01       13.88      2.28 o 
 -10   2   6        9.86        5.61      2.15 o 
  -9   2   6       93.11       67.47     13.72 o 
  -8   2   6       78.74       61.01      9.22 o 
  -7   2   6        1.14        1.63      1.26 o 
  -6   2   6       65.31       73.07      2.92 o 
  -3   2   6       46.36       55.20      4.05 o 
  -2   2   6       96.51      123.02      7.96 o 
  -1   2   6      493.61      503.70     15.66 o 
   0   2   6      129.76      122.07      5.47 o 
   1   2   6       77.73       98.75     10.43 o 
   2   2   6       53.73       50.13      9.77 o 
   3   2   6      123.81       96.46     12.36 o 
   4   2   6       72.97       59.50     11.94 o 
   5   2   6       19.08        9.35      2.94 o 
   6   2   6        1.46        0.50      1.12 o 
   7   2   6       53.13       43.62      9.85 o 
   8   2   6        0.73        3.06      1.76 o 
   9   2   6        2.31        2.91      2.65 o 
  10   2   6        7.93        3.21      2.64 o 
  11   2   6        6.73        2.64      2.78 o 
 -14   3   6        0.08        2.01      1.99 o 
 -13   3   6       67.32       47.61      9.03 o 
 -12   3   6       73.02       65.64      3.95 o 
 -11   3   6      131.20      130.80      4.99 o 
 -10   3   6       36.66       25.53      3.63 o 
  -9   3   6        5.52        3.98      2.29 o 
  -8   3   6       72.03       68.03      3.93 o 
  -7   3   6      244.01      224.46     11.87 o 
  -6   3   6       27.91       13.27      2.12 o 
  -5   3   6        0.22        0.14      0.70 o 
  -4   3   6       69.81       61.27      4.31 o 
  -3   3   6      101.85      116.75      5.22 o 
  -2   3   6       93.38       96.35      6.68 o 
  -1   3   6       27.40       29.20      4.94 o 
   0   3   6      188.57      214.83      7.65 o 
   1   3   6      715.53      316.08      3.50 o 
   2   3   6       64.57       51.63      7.29 o 
   3   3   6       36.03       28.67      4.41 o 
   4   3   6       41.46       42.56      9.12 o 
   5   3   6       28.07       18.43      4.82 o 
   6   3   6        1.32        0.65      1.39 o 
   7   3   6       21.16       18.01      2.87 o 
   8   3   6       96.46      121.98     23.53 o 
   9   3   6        0.41        2.89      2.78 o 
  10   3   6       54.38      127.74      8.47 o 
 -12   4   6       15.69       15.37      3.49 o 
 -11   4   6        0.70        1.72      2.03 o 
 -10   4   6        0.26        3.05      2.98 o 
  -9   4   6       20.29       12.51      7.93 o 
  -8   4   6        0.77        8.95      6.08 o 
  -7   4   6        0.00        2.75      3.53 o 
  -6   4   6        9.22        4.74      3.83 o 
  -5   4   6      213.30      214.63      8.69 o 
  -4   4   6       91.49       94.03      6.14 o 
  -3   4   6       19.91       11.80      4.06 o 
  -2   4   6       81.18       76.62     14.43 o 
  -1   4   6      219.59      249.19     11.64 o 
   0   4   6       70.64       62.22      5.07 o 
   1   4   6       69.09       82.39      5.67 o 
   2   4   6       28.88       23.15      4.08 o 
   3   4   6       92.38      109.70      6.38 o 
   4   4   6       61.50       60.79      4.25 o 
   5   4   6       28.98       23.39      4.01 o 
   6   4   6        9.55        5.58      2.30 o 
   7   4   6        0.03        0.59      2.19 o 
  -8   5   6        6.71        6.27      2.15 o 
  -7   5   6        0.02        0.00      2.44 o 
  -6   5   6        5.29        3.70      2.79 o 
  -5   5   6       63.56       62.73      4.60 o 
  -4   5   6       74.68       91.56      5.18 o 
  -3   5   6      121.65      113.71      6.39 o 
  -2   5   6      245.90      250.63      6.93 o 
  -1   5   6        0.58        0.92      2.67 o 
   0   5   6       18.74       19.74      3.48 o 
   1   5   6       42.41       37.87      4.67 o 
   2   5   6        8.06        5.17      2.61 o 
   3   5   6       86.07       88.86      5.25 o 
   4   5   6        0.00        1.23      1.93 o 
 -16   1   7       24.27       12.69      5.91 o 
 -15   1   7        4.92        1.00      2.08 o 
 -14   1   7       59.20       69.43      8.37 o 
 -13   1   7        8.48        6.97      2.66 o 
 -12   1   7       15.43       10.86      4.33 o 
 -11   1   7        0.08        1.31      2.98 o 
 -10   1   7       15.88       10.68      3.77 o 
  -7   1   7       39.26       37.44      5.27 o 
  -6   1   7      349.52      320.06      6.46 o 
  -5   1   7       10.50        7.68      2.90 o 
  -4   1   7      441.99      366.47     16.84 o 
  -2   1   7      489.32      401.66     10.25 o 
  -1   1   7        6.27        3.71      1.33 o 
   0   1   7        0.02        1.63      0.78 o 
   1   1   7      336.12      219.90     23.55 o 
   2   1   7        4.94        7.64      1.86 o 
   3   1   7      517.22      411.36     14.11 o 
   4   1   7      184.35      155.94     36.92 o 
   5   1   7       12.40        5.54      4.15 o 
   6   1   7      428.27      569.87     22.06 o 
   7   1   7       99.26       94.33     31.05 o 
   8   1   7       54.86       20.17     13.64 o 
   9   1   7        6.52        5.67      2.61 o 
  10   1   7       50.97       18.17     11.43 o 
  11   1   7      163.74      236.29     41.87 o 
 -15   2   7        9.63        2.95      2.51 o 
 -14   2   7      136.54      146.68      7.31 o 
 -13   2   7      219.54      216.92      6.97 o 
 -12   2   7        0.85        3.73      2.73 o 
 -11   2   7       99.11       87.23     11.57 o 
 -10   2   7       46.91       26.75      9.07 o 
  -9   2   7        3.39        2.78      1.44 o 
  -8   2   7        5.97        2.56      1.24 o 
  -7   2   7        0.42        1.28      1.82 o 
  -6   2   7      103.62      133.05      8.56 o 
  -5   2   7        2.20        1.19      0.81 o 
  -4   2   7       67.08       98.72      4.57 o 
  -3   2   7       48.61       48.13      4.89 o 
  -2   2   7       39.53       65.83      5.73 o 
  -1   2   7      247.94      334.10     17.61 o 
   0   2   7        5.86        2.50      1.02 o 
   1   2   7      353.02      320.63     12.68 o 
   2   2   7      505.40      492.02      9.62 o 
   3   2   7       43.10       34.67     11.76 o 
   4   2   7        6.59        1.50      1.09 o 
   5   2   7       59.36       28.81     13.42 o 
   6   2   7        5.64        4.25      3.23 o 
   7   2   7        7.19        6.29      3.10 o 
   8   2   7        7.79        5.81      2.97 o 
   9   2   7       14.22        7.52      4.19 o 
  10   2   7       22.82       16.64     11.22 o 
 -14   3   7       20.37       19.53      3.98 o 
 -13   3   7       51.68       52.43      5.61 o 
 -12   3   7       93.41       93.42      5.48 o 
 -11   3   7       22.99       15.96      3.08 o 
 -10   3   7        4.04        2.73      2.16 o 
  -9   3   7        1.37        2.29      1.57 o 
  -8   3   7       25.72       17.86      2.66 o 
  -7   3   7        0.04        0.10      0.87 o 
  -6   3   7        9.93        3.32      3.16 o 
  -5   3   7       91.14      123.10      5.36 o 
  -4   3   7       30.38       32.45      7.27 o 
  -3   3   7        8.48        7.09      3.42 o 
  -2   3   7       42.90       37.88      6.53 o 
  -1   3   7       80.32       92.92      5.39 o 
   0   3   7      292.32      351.32     10.82 o 
   2   3   7        0.29        0.13      0.78 o 
   3   3   7        1.59        1.25      1.46 o 
   4   3   7       25.40       15.20      6.09 o 
   5   3   7       24.84       15.63      4.73 o 
   6   3   7        6.58        3.06      1.78 o 
   7   3   7       17.92       12.66     15.78 o 
   8   3   7        5.47        2.30      2.18 o 
   9   3   7       28.38       37.57      9.11 o 
 -12   4   7       50.16       51.61      5.82 o 
 -11   4   7        3.46        0.91      1.57 o 
 -10   4   7       45.82       27.74      8.32 o 
  -9   4   7       39.76       26.58      7.84 o 
  -8   4   7       10.54        4.02      2.56 o 
  -7   4   7       69.34       67.89      4.97 o 
  -6   4   7       13.74        8.27      3.37 o 
  -5   4   7       11.69       11.40      3.26 o 
  -4   4   7        1.71        5.45      3.44 o 
  -3   4   7      533.79      624.51      9.93 o 
  -2   4   7      268.95      337.16     12.74 o 
  -1   4   7        5.47        5.60      2.60 o 
   0   4   7        3.82        7.16      3.67 o 
   1   4   7       17.05       17.57      4.15 o 
   2   4   7       27.60       17.06      3.70 o 
   3   4   7       69.36       72.65      6.73 o 
   4   4   7       26.50       38.14     10.18 o 
   5   4   7       40.08       44.96     10.36 o 
   6   4   7        0.84        2.96      2.96 o 
  -8   5   7       45.01       31.73      4.14 o 
  -7   5   7        0.38        1.73      2.38 o 
  -6   5   7        6.69        6.00      2.82 o 
  -5   5   7       90.35       95.43      5.17 o 
  -4   5   7        1.93        2.18      2.92 o 
  -3   5   7      106.18      124.69      5.69 o 
  -2   5   7       19.12       14.34      3.24 o 
  -1   5   7       28.43       38.98      4.87 o 
   0   5   7       28.47       21.38      4.05 o 
   1   5   7        0.14        1.08      2.20 o 
   2   5   7       13.99        7.65      2.79 o 
 -16   0   8        2.61        2.32      3.65 o 
 -15   0   8       32.78       20.73      6.37 o 
 -14   0   8        6.05        3.59      4.59 o 
 -13   0   8       49.65       40.10      6.82 o 
 -12   0   8       88.48       65.48     16.77 o 
 -11   0   8       70.57       47.69      5.98 o 
 -10   0   8      210.96      222.47     11.27 o 
  -9   0   8      154.39      169.32     13.76 o 
  -8   0   8       11.58        7.06      3.63 o 
  -6   0   8       57.73       34.74      9.50 o 
  -5   0   8        0.17        0.00      2.81 o 
  -3   0   8        7.82       20.52      8.55 o 
  -2   0   8      944.50     1410.95     41.19 o 
  -1   0   8      537.17      805.68     15.03 o 
   0   0   8        2.23        1.27      1.03 o 
   1   0   8      744.08      399.06     10.57 o 
   2   0   8      143.12      122.77      8.17 o 
   3   0   8        0.60        1.48      2.92 o 
   4   0   8       73.07       63.62     29.24 o 
   5   0   8      435.06      454.51     14.81 o 
   6   0   8      493.11      694.83     26.29 o 
   7   0   8      225.62      255.27     14.14 o 
   8   0   8      194.65      203.66     11.59 o 
   9   0   8      313.43      350.72     14.81 o 
  10   0   8        4.87        4.80      7.02 o 
 -16   1   8        7.50        1.98      2.19 o 
 -15   1   8       73.19       65.11      6.90 o 
 -14   1   8        9.69        7.87      3.36 o 
 -13   1   8      160.17      170.77      7.42 o 
 -12   1   8      195.43      192.35      6.14 o 
 -11   1   8      185.78      193.67      7.36 o 
 -10   1   8      123.17      138.01     10.88 o 
  -9   1   8        0.27        0.88      0.61 o 
  -8   1   8        3.71        4.95      1.82 o 
  -7   1   8      207.94      235.15     10.25 o 
  -6   1   8        2.93        1.25      0.74 o 
  -5   1   8       84.45       71.64      8.46 o 
  -4   1   8      399.74      275.04     23.83 o 
  -3   1   8        1.86        0.58      1.03 o 
  -2   1   8       73.51       78.93      9.80 o 
  -1   1   8      112.51      116.18     11.02 o 
   0   1   8       27.75       23.23      6.10 o 
   1   1   8       21.15       18.78      4.70 o 
   2   1   8      217.26       93.21      5.89 o 
   3   1   8       23.31        4.19      5.08 o 
   4   1   8       33.63       28.47     15.52 o 
   5   1   8      116.31      117.13     20.52 o 
   6   1   8       82.05       93.73     44.94 o 
   7   1   8      169.85      250.24     33.28 o 
   8   1   8        1.43        0.00      2.89 o 
   9   1   8       20.05        5.42      3.10 o 
  10   1   8       10.23        1.43      2.85 o 
 -15   2   8       21.68        8.11      3.29 o 
 -14   2   8       98.85       94.66     10.75 o 
 -13   2   8       44.90       39.51      6.16 o 
 -12   2   8       64.27       60.28      5.01 o 
 -11   2   8        0.05        1.84      1.67 o 
 -10   2   8      176.96      121.14     23.49 o 
  -9   2   8        2.83        2.23      1.82 o 
  -8   2   8        8.17        3.62      1.36 o 
  -7   2   8      772.35      920.50     38.69 o 
  -6   2   8       48.58       49.58      3.85 o 
  -5   2   8      114.91      121.13     13.04 o 
  -4   2   8       68.06       58.21     18.99 o 
  -3   2   8      376.14      461.67     10.96 o 
  -2   2   8       24.87       42.52     10.08 o 
   0   2   8        2.57        0.73      0.66 o 
   1   2   8      128.56      142.40     10.84 o 
   3   2   8        4.50        2.29      1.27 o 
   4   2   8      283.13      193.08      8.91 o 
   5   2   8        9.78        9.36      3.28 o 
   6   2   8       13.20        4.50      3.79 o 
   7   2   8       29.26       27.09      7.18 o 
   8   2   8        3.21        2.28      2.19 o 
   9   2   8        0.62        1.81      2.41 o 
 -14   3   8       15.51       10.76      4.07 o 
 -13   3   8       53.47       51.01      7.84 o 
 -12   3   8        1.11        1.29      1.95 o 
 -11   3   8       68.46       49.10     10.08 o 
 -10   3   8       42.70       30.79      5.07 o 
  -9   3   8      210.71      205.87     11.46 o 
  -8   3   8      490.09      487.11     23.25 o 
  -7   3   8       10.91        4.76      2.57 o 
  -6   3   8       58.25       54.79      3.91 o 
  -5   3   8      128.07      147.07      5.98 o 
  -4   3   8       52.63       48.57      5.10 o 
  -3   3   8       41.88       53.61      6.97 o 
  -2   3   8      453.72      542.28     24.10 o 
  -1   3   8       46.93       53.48     10.69 o 
   0   3   8      773.32     1027.79     31.31 o 
   1   3   8      618.75      828.74     42.88 o 
   3   3   8       23.18       21.64      8.78 o 
   4   3   8      135.42      139.15     26.10 o 
   5   3   8        1.03        0.97      1.40 o 
   6   3   8        6.92        2.38      1.59 o 
   7   3   8       11.79        6.89      4.12 o 
   8   3   8       15.91       21.02      6.44 o 
 -11   4   8        6.72        3.92      3.58 o 
 -10   4   8       13.61        5.79      3.12 o 
  -9   4   8        0.19        4.31      3.52 o 
  -8   4   8        0.76        1.84      2.28 o 
  -7   4   8      171.43      165.90      5.71 o 
  -6   4   8       37.81       35.44      4.14 o 
  -5   4   8      154.12      155.44     10.96 o 
  -4   4   8       45.82       51.12      4.40 o 
  -3   4   8       88.90      103.25      5.95 o 
  -2   4   8        7.96        8.27      2.56 o 
  -1   4   8       37.46       39.01      5.78 o 
   0   4   8       58.91       76.70      4.97 o 
   1   4   8       17.10        8.36      2.41 o 
   2   4   8      327.02      402.69     24.44 o 
   3   4   8       53.78       53.01      6.89 o 
   4   4   8      179.45      223.95     23.95 o 
   5   4   8        0.38        4.53      2.77 o 
  -6   5   8        5.43        4.04      2.90 o 
  -5   5   8       33.88       24.75      4.34 o 
  -4   5   8        9.53        7.93      2.86 o 
  -3   5   8        0.43        4.24      2.78 o 
  -2   5   8        3.19        3.07      2.73 o 
  -1   5   8      109.84      127.57      5.79 o 
   0   5   8       20.75       13.17      2.91 o 
 -16   1   9       10.30        5.80      3.10 o 
 -15   1   9       47.98       50.92      5.59 o 
 -14   1   9        1.07        0.49      2.21 o 
 -13   1   9       79.50       79.49      8.38 o 
 -12   1   9      100.41      115.59      6.03 o 
 -11   1   9        2.10        2.44      2.57 o 
 -10   1   9       23.18       16.45      6.52 o 
  -9   1   9      114.83      102.47      9.75 o 
  -8   1   9       71.44       61.40      4.39 o 
  -7   1   9      132.03      150.64     11.96 o 
  -6   1   9      414.22      311.68      8.15 o 
  -5   1   9        1.60        0.92      0.62 o 
  -4   1   9        0.54        1.15      0.80 o 
  -3   1   9      333.18      209.92     21.86 o 
  -2   1   9       25.26       26.37      4.69 o 
  -1   1   9       24.55       21.12      4.57 o 
   0   1   9      126.91       99.35     18.74 o 
   1   1   9       20.74       26.24      7.68 o 
   2   1   9       99.80       63.18     14.46 o 
   3   1   9        2.70        0.37      1.59 o 
   4   1   9      248.59      294.16     15.76 o 
   5   1   9      131.79      172.11     52.06 o 
   6   1   9       51.22       29.08     20.88 o 
   7   1   9        6.12        1.11      2.33 o 
   8   1   9        1.61        1.12      2.45 o 
   9   1   9       17.90        7.61      5.68 o 
 -15   2   9        5.64        4.70      2.42 o 
 -14   2   9       35.77       29.08      5.38 o 
 -13   2   9       45.77       31.92      5.42 o 
 -12   2   9       75.47       69.65      5.18 o 
 -11   2   9      229.30      223.36      9.05 o 
 -10   2   9      139.12      160.48      9.19 o 
  -9   2   9       38.39       33.47      2.68 o 
  -8   2   9       13.17       14.34      2.49 o 
  -7   2   9        1.61        1.23      1.10 o 
  -6   2   9       82.78       76.22     49.01 o 
  -5   2   9      228.97      206.70     14.33 o 
  -4   2   9      895.73      881.39     18.36 o 
  -3   2   9       18.53       32.50      6.36 o 
  -2   2   9      153.19      187.89     28.75 o 
  -1   2   9      320.39      365.04     13.42 o 
   0   2   9      110.68       95.15     33.46 o 
   2   2   9       28.21       21.75      8.75 o 
   3   2   9      507.75      292.36     11.59 o 
   4   2   9        1.64        0.50      1.01 o 
   5   2   9       74.11      109.93     21.85 o 
   6   2   9       32.98       24.48     10.36 o 
   7   2   9        1.45        3.89      2.11 o 
   8   2   9        6.35        6.47      3.42 o 
 -13   3   9        7.61        7.30      3.98 o 
 -12   3   9        0.19        0.00      3.03 o 
 -11   3   9       39.54       36.98      9.68 o 
 -10   3   9        6.16        5.07      2.37 o 
  -9   3   9        0.01        2.75      3.19 o 
  -8   3   9        1.82        2.00      1.94 o 
  -7   3   9       50.22       50.54      4.29 o 
  -6   3   9        0.61        0.84      2.53 o 
  -5   3   9       24.81       23.43      3.68 o 
  -4   3   9        6.36        5.93      2.47 o 
  -3   3   9        3.74        3.97      2.76 o 
  -2   3   9       47.61       56.00      7.41 o 
  -1   3   9       22.45       15.69      5.65 o 
   0   3   9       17.09       23.67      8.48 o 
   1   3   9       11.73        7.11      2.81 o 
   2   3   9      165.86      224.71     20.11 o 
   3   3   9       31.02       22.70      8.95 o 
   4   3   9        6.02        4.23      2.59 o 
   5   3   9        0.09        3.93      3.09 o 
   6   3   9        9.96        8.71      9.40 o 
   7   3   9        4.47        7.42      3.57 o 
 -11   4   9      178.47      216.11      8.17 o 
 -10   4   9        7.64        9.21      3.28 o 
  -9   4   9       86.99       93.63      4.48 o 
  -8   4   9       30.95       19.03      7.63 o 
  -7   4   9       31.02       36.37      6.42 o 
  -6   4   9        8.00        4.91      2.61 o 
  -5   4   9       33.06       34.32      4.05 o 
  -4   4   9      257.99      333.85     17.01 o 
  -3   4   9        0.39        3.30      2.56 o 
  -2   4   9      126.48      187.17     11.70 o 
  -1   4   9        6.60        2.98      2.82 o 
   0   4   9      172.04      197.62     18.23 o 
   1   4   9       11.38        7.11      2.36 o 
   2   4   9       46.47       41.88      8.84 o 
   3   4   9       83.82      106.45      5.41 o 
   4   4   9       46.50       72.96     11.94 o 
 -16   0  10      132.99      135.33      8.88 o 
 -15   0  10        8.57        7.90      4.15 o 
 -14   0  10        9.91        8.39      5.31 o 
 -13   0  10        2.04        1.30      4.82 o 
 -12   0  10       14.86        6.06      3.30 o 
 -11   0  10       39.37       22.81     20.38 o 
 -10   0  10      645.37      763.91     39.57 o 
  -9   0  10      786.71      688.72    174.29 o 
  -7   0  10        0.90        0.20      0.98 o 
  -6   0  10      145.11      128.31     26.64 o 
  -5   0  10        0.46        0.00      2.27 o 
  -4   0  10      153.78      141.43      7.50 o 
  -3   0  10       20.96        9.83      7.68 o 
  -1   0  10       41.34       75.70      9.95 o 
   0   0  10        0.13        0.43      1.02 o 
   1   0  10      312.06      103.68      3.28 o 
   2   0  10       79.62       62.42      6.90 o 
   3   0  10        0.96        0.65      3.56 o 
   4   0  10        4.17        4.24      3.76 o 
   5   0  10       45.10       76.02      8.31 o 
   6   0  10        8.91        0.38      3.74 o 
   7   0  10        0.86        2.50      3.88 o 
   8   0  10        0.18        0.00      3.83 o 
 -15   1  10       44.95       41.66      8.08 o 
 -14   1  10        2.74        2.14      2.34 o 
 -13   1  10      198.42      218.68      9.95 o 
 -12   1  10       25.00       12.92      4.07 o 
 -11   1  10      266.59      311.81     16.04 o 
 -10   1  10      291.96      319.79     11.69 o 
  -9   1  10        4.98        0.38      2.46 o 
  -8   1  10      107.82      110.43     10.76 o 
  -7   1  10      201.57      206.88     12.74 o 
  -5   1  10      134.36       92.13     28.82 o 
  -4   1  10       30.89       13.79      6.60 o 
  -3   1  10        8.72        3.52      1.85 o 
  -2   1  10       39.90       57.30     11.14 o 
  -1   1  10       50.74       35.85     10.27 o 
   0   1  10       67.65       38.89     13.12 o 
   1   1  10       51.80       34.66      7.39 o 
   2   1  10       27.20        4.38      5.74 o 
   3   1  10      188.78      197.89     14.21 o 
   4   1  10       13.51        3.77      2.61 o 
   5   1  10        3.67        4.50      2.34 o 
   6   1  10        0.09        0.55      2.34 o 
   7   1  10       46.23       65.07     10.28 o 
   8   1  10        6.95        8.23      2.83 o 
 -14   2  10       79.62       74.06      7.58 o 
 -13   2  10       98.86      100.61      5.50 o 
 -12   2  10       17.17       12.83      3.60 o 
 -11   2  10      205.29      229.15      9.17 o 
 -10   2  10        6.70        5.84      2.53 o 
  -9   2  10       28.57       21.64      3.57 o 
  -8   2  10       22.91        8.28      2.83 o 
  -7   2  10       55.18       65.91      4.59 o 
  -6   2  10       32.01       24.76      2.46 o 
  -5   2  10      103.54      120.65     11.05 o 
  -4   2  10       26.97       27.46      9.37 o 
  -3   2  10      549.03      443.81     15.28 o 
  -2   2  10       10.67        3.03      1.81 o 
  -1   2  10      156.93      185.11     29.23 o 
   0   2  10       88.83       47.83     17.78 o 
   1   2  10       22.67        8.57      3.85 o 
   2   2  10       63.13       27.83      5.78 o 
   3   2  10       23.56        7.40      8.57 o 
   4   2  10        8.74        2.19      2.19 o 
   5   2  10        0.36        0.18      1.72 o 
   6   2  10      146.63      204.73     12.33 o 
   7   2  10       32.75       30.87      9.56 o 
 -13   3  10        0.32        2.11      2.29 o 
 -12   3  10        1.34        4.07      3.19 o 
 -11   3  10       76.29       63.25      6.38 o 
 -10   3  10       22.92       27.15      6.98 o 
  -9   3  10        1.86        2.80      1.80 o 
  -8   3  10       17.88        7.30      7.24 o 
  -7   3  10      104.75      116.85      4.81 o 
  -6   3  10        0.22        2.23      2.78 o 
  -5   3  10      266.42      368.34     20.23 o 
  -4   3  10        0.02        1.25      2.46 o 
  -3   3  10        0.21        4.45      2.29 o 
  -2   3  10      970.76     1261.27     69.18 o 
  -1   3  10      238.97      365.19     19.02 o 
   0   3  10      103.83      114.87     10.51 o 
   1   3  10      279.57      359.99     27.07 o 
   2   3  10        0.22        2.29      3.11 o 
   3   3  10        0.68        1.06      3.26 o 
   4   3  10      124.60      220.99     11.47 o 
   5   3  10        0.77        0.00      3.19 o 
 -10   4  10        0.12        2.47      3.02 o 
  -9   4  10        2.25        2.90      1.67 o 
  -8   4  10        4.98        1.35      1.99 o 
  -7   4  10        1.87        2.86      2.16 o 
  -6   4  10       12.14       15.03      3.52 o 
  -5   4  10      203.39      251.44      6.77 o 
  -4   4  10        0.33        2.34      2.38 o 
  -3   4  10       64.66       80.63     11.09 o 
  -2   4  10       10.26        8.59      2.57 o 
  -1   4  10       27.32       24.98      4.92 o 
   0   4  10        2.18        2.64      1.82 o 
   1   4  10       27.65       22.19      5.54 o 
   2   4  10       16.06        6.85      3.57 o 
 -15   1  11       16.05        4.55      2.38 o 
 -14   1  11        3.05        1.11      2.35 o 
 -13   1  11       74.87       58.60      4.57 o 
 -12   1  11      505.94      612.13     37.48 o 
 -11   1  11        0.54        2.23      2.43 o 
 -10   1  11        0.85        3.00      2.40 o 
  -9   1  11      171.98      209.94     24.32 o 
  -8   1  11      124.77      122.00     18.55 o 
  -7   1  11      633.69      802.23     52.08 o 
  -6   1  11       82.01       84.11     16.77 o 
  -5   1  11      179.77      193.38     13.83 o 
  -4   1  11      167.06      218.38     17.88 o 
  -3   1  11        6.96        3.72      1.52 o 
  -2   1  11        0.01        0.51      0.89 o 
  -1   1  11        9.67        2.46      1.75 o 
   0   1  11       15.12       16.61      5.41 o 
   1   1  11       93.99       86.13     25.96 o 
   2   1  11       76.77       47.80     24.98 o 
   3   1  11       39.36       36.04     14.87 o 
   4   1  11       14.59        3.96      6.62 o 
   5   1  11        1.18        0.67      1.94 o 
   6   1  11        1.08        1.33      2.08 o 
 -14   2  11        3.90        3.49      3.00 o 
 -13   2  11        7.36        3.31      3.71 o 
 -12   2  11        4.37        3.02      3.14 o 
 -11   2  11        0.00        0.49      2.08 o 
 -10   2  11        0.19        2.67      2.77 o 
  -9   2  11        8.76        8.83      2.90 o 
  -8   2  11       12.02        5.70      2.99 o 
  -7   2  11        9.67       12.20      4.21 o 
  -6   2  11       65.45       97.62     10.36 o 
  -5   2  11        5.25        4.78      2.65 o 
  -4   2  11      172.66      220.33     14.66 o 
  -3   2  11      164.71      250.89      9.70 o 
  -2   2  11       80.15       94.84     14.78 o 
  -1   2  11       11.23       19.97      5.98 o 
   0   2  11        4.02        1.20      1.02 o 
   1   2  11        8.68        6.90      2.56 o 
   3   2  11        0.25        2.15      1.95 o 
   4   2  11        0.55        3.95      3.98 o 
   5   2  11       14.07        8.37      8.14 o 
   6   2  11       35.73       42.86      8.45 o 
 -12   3  11        3.65        6.47      3.65 o 
 -11   3  11        0.04        2.22      3.15 o 
 -10   3  11        0.25        0.00      3.19 o 
  -9   3  11        0.18        1.70      3.92 o 
  -8   3  11        2.58        3.22      1.86 o 
  -7   3  11        0.49        2.07      1.96 o 
  -6   3  11       35.35       47.48      4.15 o 
  -5   3  11        0.16        0.96      2.26 o 
  -4   3  11        2.74        3.83      2.35 o 
  -3   3  11       25.30       29.04      5.20 o 
  -2   3  11        2.57        2.53      1.74 o 
  -1   3  11        1.81        0.43      1.43 o 
   0   3  11        1.54        1.40      1.84 o 
   1   3  11        0.49        0.43      1.60 o 
   2   3  11        0.07        0.97      3.73 o 
   3   3  11        9.83        6.47      4.59 o 
   4   3  11        2.32        3.37      2.11 o 
  -8   4  11       14.13       14.81      3.47 o 
  -7   4  11        1.70        1.48      3.34 o 
  -6   4  11       59.80       65.81      9.99 o 
  -5   4  11        1.37        4.34      2.63 o 
  -4   4  11       85.80      113.67      5.24 o 
  -3   4  11       42.35       62.92      5.77 o 
  -2   4  11       61.12       83.18      6.11 o 
  -1   4  11       11.87       16.67      5.35 o 
   0   4  11        0.08        1.40      1.59 o 
 -14   0  12      180.61      245.51      9.38 o 
 -13   0  12       22.73       14.82      6.36 o 
 -12   0  12      219.28      278.36     14.27 o 
 -11   0  12        8.62        2.12      3.93 o 
 -10   0  12      822.66      919.78     17.54 o 
  -9   0  12      375.57      401.97     16.40 o 
  -8   0  12        0.05        0.13      3.69 o 
  -7   0  12      759.01      889.15    138.88 o 
  -6   0  12      441.72      493.42     18.48 o 
  -5   0  12      325.26      319.13     13.87 o 
  -4   0  12       58.39       58.85     20.86 o 
  -3   0  12      154.22      154.57     41.86 o 
  -2   0  12        2.33        1.91      1.84 o 
  -1   0  12      593.36      643.00     97.79 o 
   0   0  12       17.51        2.13      3.18 o 
   1   0  12        1.47        2.80      4.64 o 
   2   0  12        0.36        2.37      3.49 o 
   3   0  12        1.64        0.00      3.44 o 
   4   0  12       53.73       33.14      6.30 o 
   5   0  12        1.60        2.17      3.04 o 
 -14   1  12       59.29       47.46      6.11 o 
 -13   1  12      147.17      173.54      6.51 o 
 -12   1  12        0.41        1.00      2.45 o 
 -11   1  12       87.04       99.60      6.37 o 
 -10   1  12       40.63       22.65      6.95 o 
  -9   1  12      169.97      208.11     14.52 o 
  -8   1  12        8.27        2.96      2.00 o 
  -7   1  12        5.75        3.13      1.75 o 
  -6   1  12       51.91       40.58     10.75 o 
  -5   1  12        4.00        5.02      1.73 o 
  -4   1  12      394.54      297.37     12.43 o 
  -3   1  12      188.97      238.98     42.08 o 
  -2   1  12       27.17       15.96      7.43 o 
  -1   1  12       22.77       11.32      5.45 o 
   0   1  12        0.38        1.31      1.26 o 
   1   1  12       47.65       53.35     15.72 o 
   2   1  12       22.56        9.82      6.23 o 
   3   1  12        4.29        2.60      2.34 o 
   4   1  12        5.37        4.80      3.03 o 
   5   1  12        0.22        2.79      2.18 o 
 -13   2  12        4.59        5.64      4.18 o 
 -12   2  12       27.43       26.65      6.50 o 
 -11   2  12       16.18       13.76      4.42 o 
 -10   2  12       28.63       12.53      9.60 o 
  -9   2  12        3.56        1.84      2.89 o 
  -8   2  12       10.47        6.69      3.41 o 
  -7   2  12       15.19        9.83      4.40 o 
  -6   2  12      108.01      116.49      6.40 o 
  -5   2  12       13.05       10.00      3.40 o 
  -4   2  12        1.61        1.52      1.88 o 
  -3   2  12       35.27       50.37     11.90 o 
  -2   2  12       75.32      105.34     21.70 o 
  -1   2  12       22.65        8.91      9.17 o 
   0   2  12       49.57       57.17     20.09 o 
   1   2  12        3.21        1.62      3.69 o 
   2   2  12        0.02        1.08      2.31 o 
   3   2  12        5.23        0.45      4.66 o 
   4   2  12       20.63       13.64      7.12 o 
 -11   3  12        7.45        5.26      3.99 o 
 -10   3  12        0.05        1.71      3.07 o 
  -9   3  12      128.84      161.80      7.32 o 
  -8   3  12       41.43       38.38     10.75 o 
  -7   3  12        2.18        2.18      1.83 o 
  -6   3  12        8.01        8.43      2.50 o 
  -5   3  12       23.61       23.86      6.34 o 
  -4   3  12        5.37        3.72      2.48 o 
  -3   3  12        1.21        2.88      2.10 o 
  -2   3  12       16.24       34.99      8.23 o 
  -1   3  12       10.84        6.76      2.83 o 
   0   3  12        0.17        4.62      2.56 o 
   1   3  12        3.20        3.87      2.80 o 
   2   3  12        5.87        6.28      3.19 o 
 -13   1  13       12.66       11.97      2.68 o 
 -12   1  13      219.73      263.27      8.52 o 
 -11   1  13        4.08        1.73      1.54 o 
 -10   1  13       14.27        8.04      3.53 o 
  -9   1  13        6.66        8.95      2.81 o 
  -8   1  13        7.94        7.29      2.59 o 
  -7   1  13        3.00        0.84      1.70 o 
  -6   1  13      110.27      132.45      7.83 o 
  -5   1  13        3.55        3.20      1.25 o 
  -4   1  13       27.73       47.24     10.46 o 
  -3   1  13       64.58       15.97      8.88 o 
  -2   1  13        0.01        2.37      1.07 o 
  -1   1  13       43.52       39.50     10.89 o 
   0   1  13        9.82        4.24      3.71 o 
   1   1  13        4.20        1.90      1.57 o 
   2   1  13       34.10       25.86      5.80 o 
   3   1  13        6.92        4.89      3.06 o 
 -12   2  13       52.82       32.01     26.59 o 
 -11   2  13        6.49        6.06      3.65 o 
 -10   2  13       21.64       18.45      6.02 o 
  -9   2  13       13.09        8.76      3.83 o 
  -8   2  13        9.03        8.19      3.84 o 
  -7   2  13      142.85      231.07      8.90 o 
  -6   2  13       49.61       47.93      5.59 o 
  -5   2  13       13.78       11.32      3.68 o 
  -4   2  13        4.09        4.97      2.65 o 
  -3   2  13        1.57        3.72      2.21 o 
  -2   2  13       24.61       36.19      9.75 o 
  -1   2  13        0.66        1.95      2.19 o 
   0   2  13       15.03        8.58      6.49 o 
   1   2  13        0.53        1.64      1.93 o 
   2   2  13        0.07        1.66      2.54 o 
  -9   3  13        0.27        2.39      2.99 o 
  -8   3  13        2.95        1.97      2.94 o 
  -7   3  13       11.13       11.46      3.13 o 
  -6   3  13        0.00        1.99      1.56 o 
  -5   3  13        0.00        2.00      1.44 o 
  -4   3  13        1.04        3.13      1.59 o 
  -3   3  13        4.13        3.12      2.06 o 
  -2   3  13        0.73        1.02      1.32 o 
  -1   3  13        2.84        2.31      2.48 o 
 -12   0  14      128.95      208.42      8.95 o 
 -11   0  14       66.58       80.79      9.10 o 
 -10   0  14        3.50        0.00      2.39 o 
  -9   0  14        2.45        0.00      2.37 o 
  -8   0  14        5.51        2.74      2.58 o 
  -7   0  14        3.52        3.49      2.20 o 
  -6   0  14        2.48        2.11      2.26 o 
  -5   0  14       79.19       62.83      6.76 o 
  -4   0  14       71.57       77.76     34.36 o 
  -3   0  14        0.02        2.24      2.80 o 
  -2   0  14       19.12       12.29      4.97 o 
  -1   0  14        3.75        1.04      3.25 o 
   0   0  14       24.45        2.27      2.80 o 
   1   0  14       71.50       70.12     18.71 o 
   2   0  14        2.72        1.14      3.32 o 
 -12   1  14       27.36       11.52      9.84 o 
 -11   1  14        8.74        7.86      3.44 o 
 -10   1  14        6.19        4.14      1.88 o 
  -9   1  14        8.86        5.68      5.56 o 
  -8   1  14        4.79        2.98      1.89 o 
  -7   1  14        8.20        4.92      2.25 o 
  -6   1  14        4.47        3.68      1.87 o 
  -5   1  14        4.30        3.43      1.69 o 
  -4   1  14        1.69        0.30      1.79 o 
  -3   1  14       32.42       53.65     17.61 o 
  -2   1  14       70.85      106.87     24.64 o 
  -1   1  14       26.37        7.84      7.74 o 
   0   1  14        0.36        2.93      2.32 o 
   1   1  14        6.05        9.61      6.88 o 
 -10   2  14        6.85        6.12      3.16 o 
  -9   2  14        8.69        7.62      4.29 o 
  -8   2  14       11.12        4.53      4.52 o 
  -7   2  14        0.08        1.87      2.14 o 
  -6   2  14        7.95        7.23      2.75 o 
  -5   2  14        3.33        2.84      1.25 o 
  -4   2  14        3.82        3.49      1.70 o 
  -3   2  14       14.21        3.17      2.77 o 
  -2   2  14       11.96        4.09      4.09 o 
  -1   2  14       74.01      148.21     20.88 o 
   0   2  14       15.77       38.14     21.54 o 
 -10   1  15      108.29       91.71     30.54 o 
  -9   1  15       18.48       19.01      6.81 o 
  -8   1  15        0.95        1.08      1.83 o 
  -7   1  15       13.90       22.54      4.63 o 
  -6   1  15       15.37        2.83      2.20 o 
  -5   1  15        6.87        2.85      1.51 o 
  -4   1  15        4.85        0.68      3.04 o 
  -3   1  15       18.83        3.48      2.93 o 
  -2   1  15        0.20        0.71      2.65 o 
                                                 
